# Supplementary material for: Doxorubicin treatment modulates chemoresistance and affects the cell cycle in two canine mammary tumour cell lines
Source: BMC Vet Res. 2021 Jan 18;17:30. doi: 10.1186/s12917-020-02709-5 (PMC7814552; doi:10.1186/s12917-020-02709-5)
Supplement: Supplementary file 4 — Additional file 4. Immunocytochemistry (ICC) results and statistical comparisons. P-gp, BCRP, p53, TERT expression and the Ki67 proliferation index were evaluated in CIPp and CIPm by ICC at 12, 24, 48 h of treatment with the EC50(20h) dose of DOX and compared to the corresponding control cultures. [file 12917_2020_2709_MOESM4_ESM.xlsx]

## Sheet: ICC P-gp BCRP KI67 p53 TERT
12h	P-gp Positive	P-gp Negative	Total	P-gp Positive%					12h	BCRP Positive	BCRP Negative	Total	BCRP Positive%					12h	KI67 Positive	KI67 Negative	Total	KI67 Positive%					12h	p53 Positive	p53 Negative	Total	p53 Positive%					12h	TERT Positive	TERT Negative	Total	TERT Positive%
	Mean	Mean	Mean	Mean %	SD%	Δ % (T-C)	Δ % (T-C) SD			Mean	Mean	Mean	Mean %	SD%	Δ % (T-C)	Δ % (T-C) SD			Mean	Mean	Mean	Mean %	SD%	Δ % (T-C)	Δ % (T-C) SD			Mean	Mean	Mean	Mean %	SD%	Δ % (T-C)	Δ % (T-C) SD			Mean	Mean	Mean	Mean %	SD%	Δ % (T-C)	Δ % (T-C) SD
CIPp_C	351	661	1012	0.3468	2.46579	3.65	2.728		CIPp_C	153	940	1093	0.1399	1.05642	20.56	1.3		CIPp_C	740	337	1077	0.687	1.44918	7.65	1.41		CIPp_C	5	1147	1152	0.0043	0.377403	94.2	1.5		CIPp_C	25	1455	1480	0.0168	0.4389	75.35	1.18
CIPp_T	386	621	1007	0.3833	2.99144				CIPp_T	357	676	1033	0.3455	1.54733				CIPp_T	649	201	850	0.7635	1.37602				CIPp_T	565	32	597	0.9463	2.64218				CIPp_T	607	181	788	0.7703	1.92595
		P	0.0961								P	0.0001								P	0.0002								P	0.0001								P	0.0001
12h	P-gp Positive	P-gp Negative	Total	P-gp Positive%					12h	BCRP Positive	BCRP Negative	Total	BCRP Positive%					12h	KI67 Positive	KI67 Negative	Total	KI67 Positive%					12h	p53 Positive	p53 Negative	Total	p53 Positive%					12h	TERT Positive	TERT Negative	Total	TERT Positive%
	Mean	Mean	Mean	Mean %	SD%	Δ % (T-C)	Δ % (T-C) SD			Mean	Mean	Mean	Mean %	SD%	Δ % (T-C)	Δ % (T-C) SD			Mean	Mean	Mean	Mean %	SD%	Δ % (T-C)	Δ % (T-C) SD			Mean	Mean	Mean	Mean %	SD%	Δ % (T-C)	Δ % (T-C) SD			Mean	Mean	Mean	Mean %	SD%	Δ % (T-C)	Δ % (T-C) SD
CIPm_C	706	304	1010	0.699	0.710211	-0.099	1.6		CIPm_C	725	351	1076	0.6738	0.70316	-0.2702	0.84		CIPm_C	386	692	1078	0.358	3.45154	37.2	3.1		CIPm_C	4	1098	1102	0.0036	0.328684	98.79	0.61		CIPm_C	246	1002	1248	0.1971	0.931683	73.34	1.4
CIPm_T	601	400	1001	0.6	2.49904				CIPm_T	421	622	1043	0.4036	0.971253				CIPm_T	1003	371	1374	0.73	2.75226				CIPm_T	1289	11	1300	0.9915	0.907138				CIPm_T	1572	69	1641	0.9579	1.88665
		P	0.0001								P	0.0001								P	0.0001								P	0.0001								P	0.0001
24h	P-gp Positive	P-gp Negative	Total	P-gp Positive%					24h	BCRP Positive	BCRP Negative	Total	BCRP Positive%					24h	KI67 Positive	KI67 Negative	Total	KI67 Positive%					24h	p53 Positive	p53 Negative	Total	p53 Positive%					24h	TERT Positive	TERT Negative	Total	TERT Positive%
	Mean	Mean	Mean	Mean %	SD%	Δ % (T-C)	Δ % (T-C) SD			Mean	Mean	Mean	Mean %	SD%	Δ % (T-C)	Δ % (T-C) SD			Mean	Mean	Mean	Mean %	SD%	Δ % (T-C)	Δ % (T-C) SD			Mean	Mean	Mean	Mean %	SD%	Δ % (T-C)	Δ % (T-C) SD			Mean	Mean	Mean	Mean %	SD%	Δ % (T-C)	Δ % (T-C) SD
CIPp_C	50	982	1032	0.0484	0.25989	20.71	1.22		CIPp_C	330	1066	1396	0.2363	0.967798	21.03	1.34		CIPp_C	560	1634	2194	0.255242	0.410731	26.56	2.57		CIPp_C	8	1121	1129	0.007	0.232451	93.8	0.93		CIPp_C	124	1242	1366	0.0907	2.81017	86.76	1.711
CIPp_T	323	941	1264	0.2555	2.17998				CIPp_T	511	633	1144	0.4466	1.82789				CIPp_T	602	554	1156	0.520761	4.74318				CIPp_T	947	55	1002	0.945	1.64512				CIPp_T	920	40	960	0.9583	0.613297
		P	0.0001								P	0.0001								P	0.0001								P	0.0001								P	0.0001
24h	P-gp Positive	P-gp Negative	Total	P-gp Positive%					24h	BCRP Positive	BCRP Negative	Total	BCRP Positive%					24h	KI67 Positive	KI67 Negative	Total	KI67 Positive%					24h	p53 Positive	p53 Negative	Total	p53 Positive%					24h	TERT Positive	TERT Negative	Total	TERT Positive%
	Mean	Mean	Mean	Mean %	SD%	Δ % (T-C)	Δ % (T-C) SD			Mean	Mean	Mean	Mean %	SD%	Δ % (T-C)	Δ % (T-C) SD			Mean	Mean	Mean	Mean %	SD%	Δ % (T-C)	Δ % (T-C) SD			Mean	Mean	Mean	Mean %	SD%	Δ % (T-C)	Δ % (T-C) SD			Mean	Mean	Mean	Mean %	SD%	Δ % (T-C)	Δ % (T-C) SD
CIPm_C	174	1348	1522	0.1143	0.283784	0.07	1.16		CIPm_C	185	888	1073	0.1724	1.53017	6.88	1.94		CIPm_C	506	949	1455	0.438095	0.714516	-3.38	2.37		CIPm_C	2	1016	1018	0.0019	0.195021	73,47‬	1.04		CIPm_C	4	1322	1322	0.3	0.331512	87,87‬	0.73
CIPm_T	143	1092	1239	0.115	2.03856				CIPm_T	69	217	286	0.2412	2.3529				CIPm_T	469	691	1160	0.40431	4.03158				CIPm_T	839	300	1139	0.7366	1.88855				CIPm_T	887	119	1006	88.17	1.13137
		P	0.9046								P	0.0103								P	0.0034								P	0.0001								P	0.0001
48h	P-gp Positive	P-gp Negative	Total	P-gp Positive%					48h	BCRP Positive	BCRP Negative	Total	BCRP Positive%					48h	KI67 Positive	KI67 Negative	Total	KI67 Positive%					48h	p53 Positive	p53 Negative	Total	p53 Positive%					48h	TERT Positive	TERT Negative	Total	TERT Positive%
	Mean	Mean	Mean	Mean %	SD%	Δ % (T-C)	Δ % (T-C) SD			Mean	Mean	Mean	Mean %	SD%	Δ % (T-C)	Δ % (T-C) SD			Mean	Mean	Mean	Mean %	SD%	Δ % (T-C)	Δ % (T-C) SD			Mean	Mean	Mean	Mean %	SD%	Δ % (T-C)	Δ % (T-C) SD			Mean	Mean	Mean	Mean %	SD%	Δ % (T-C)	Δ % (T-C) SD
CIPp_C	140	946	1086	0.1289	1.28767	14.96	2.81		CIPp_C	132	992	1124	0.1174	3.05994	8.1	6.11		CIPp_C	1027	600	1627	0.6312	2.49096	-9.34	10.48		CIPp_C	1117	148	1265	0.883	3.39267	8.89	3.5		CIPp_C	913	597	1510	0.6046	0.759627	14.54	3.47
CIPp_T	61	158	219	0.2785	4.3491				CIPp_T	25	101	126	0.1984	9.17842				CIPp_T	128	107	235	0.5378	18.4722				CIPp_T	208	6	214	0.9719	3.60811				CIPp_T	141	47	188	0.75	6.17532
		P	0.0001								P	0.0151								P	0.0118								P	0.0001								P	0.0001
48h	P-gp Positive	P-gp Negative	Total	P-gp Positive%					48h	BCRP Positive	BCRP Negative	Total	BCRP Positive%					48h	KI67 Positive	KI67 Negative	Total	KI67 Positive%					48h	p53 Positive	p53 Negative	Total	p53 Positive%					48h	TERT Positive	TERT Negative	Total	TERT Positive%
	Mean	Mean	Mean	Mean %	SD%	Δ % (T-C)	Δ % (T-C) SD			Mean	Mean	Mean	Mean %	SD%	Δ % (T-C)	Δ % (T-C) SD			Mean	Mean	Mean	Mean %	SD%	Δ % (T-C)	Δ % (T-C) SD			Mean	Mean	Mean	Mean %	SD%	Δ % (T-C)	Δ % (T-C) SD			Mean	Mean	Mean	Mean %	SD%	Δ % (T-C)	Δ % (T-C) SD
CIPm_C	215	1615	1830	0.1175	0.478435	20.19	0.85		CIPm_C	308	791	1099	0.2802	1.97869	4.57	2.15		CIPm_C	923	528	1451	0.6361	3.14002	-5.32	4.49		CIPm_C	1097	478	1575	0.6965	0.393997	27.68	0.78		CIPm_C	1278	134	1412	0.905	1.09806	-25,58‬	8.248
CIPm_T	169	360	529	0.3194	1.22663				CIPm_T	236	488	724	0.3259	2.32259				CIPm_T	232	166	398	0.5829	5.84842				CIPm_T	219	6	225	0.9733	1.17347				CIPm_T	87	47	134	0.6492	15.3983
		P	0.0001								P	0.0413								P	0.0540								P	0.0001								P	0.0001
T:Doxorubicin treated cells
C: control, untreated cells
